# Supplementary material for: Effect of screw angulation and multiple insertions on load-to-failure of polyaxial locking system
Source: PLoS One. 2023 Dec 11;18(12):e0295526. doi: 10.1371/journal.pone.0295526 (PMC10712845; doi:10.1371/journal.pone.0295526)
Supplement: S1 Dataset — (XLSX) [file pone.0295526.s001.xlsx]

## Sheet: Arkusz1
	Bending strength [Nm]
No	0 deg - one-time locking	10 deg - one-time locking	15 deg - one-time locking	15 deg - three-time locking
1	4.43022	1.6277	1.46821	1.86805
2	4.78567	3.20343	2.20337	1.77816
3	4.448	3.34126	3.19982	1.03777
4	4.36748	3.3145	2.28794	1.36568
5	4.702	2.053	1.89408	1.04763
6	4.3208	3.692	1.69151	1.04447
7			1.40727	1.37499
Number of samples	6	6	7	7
	ATE
	0 deg - one-time locking	10 deg - one time locking	15 deg - one-time locking	15 deg - three-time locking
1	0.449894	0.200755	0.0658886	0.330445
2	0.544038	0.229577	0.20999	0.242186
3	0.530084	0.360027	0.348895	0.175156
4	0.365939	0.483529	0.38096	0.255684
5	0.554952	0.448424	0.126428	0.228141
6	0.390185	0.188393	0.0890368	0.324587
7			0.1355	0.155832
Number of samples	6	6	7	7
